# Supplementary material for: Bombus terrestris Prefer Mixed-Pollen Diets for a Better Colony Performance: A Laboratory Study
Source: Insects. 2024 Apr 17;15(4):285. doi: 10.3390/insects15040285 (PMC11049852; doi:10.3390/insects15040285)
Supplement: Supplementary file 1 [file insects-15-00285-s001.zip]

Archive with 1 entries (1 files):
- insects-2813841-supplementary.pdf
